# Supplementary material for: Case Report: Kaposiform hemangioendothelioma with PIK3CA mutation successfully treated with sirolimus
Source: Front Oncol. 2023 May 19;13:1132702. doi: 10.3389/fonc.2023.1132702 (PMC10235594; doi:10.3389/fonc.2023.1132702)
Supplement: Supplementary file 1 [file Table_1.xlsx]

## Sheet: Sheet1
1	gene	HGMD_phen	sig	geno	Annotation	HGMD_dna	hgvs_c	hgvs_p	MUTATION FREQUENCY	rank
	gene	HGMD_phen	sig	geno	Annotation	HGMD_dna	hgvs_c	hgvs_p	MUTATION FREQUENCY	rank
	PIK3CA		4-RareHigh	0*1	frameshift_variant		c.685delA	p.Thr229fs	0.053	4
	ENG	Haemorrhagic_telangiectasia_1	4-RareHigh	0*1	frameshift_variant	NM_000118.3:c.771delC	c.771delC	p.Tyr258fs	0.063	6
	ACVRL1	Haemorrhagic_telangiectasia_2	5-ClinVarDamaging	0*1	frameshift_variant	NM_000020.2:c.145delG	c.187delG	p.Ala63fs	0.052	2
